# Supplementary material for: Delineating Genetic Alterations for Tumor Progression in the MCF10A Series of Breast Cancer Cell Lines
Source: PLoS One. 2010 Feb 15;5(2):e9201. doi: 10.1371/journal.pone.0009201 (PMC2821407; doi:10.1371/journal.pone.0009201)
Supplement: Table S2 — This table contains the genomic regions with LOH that were detected in MCF10AT, MCF10CA1h, and MCF10CA1a cells. LOH was computed based on the comparisons between each of the 3 cell lines with the MCF10A cell line. (0.03 MB XLS) [file pone.0009201.s005.xls]

## Sheet: LOH_region_MCF10
Table S2. LOH (Loss of Heterozygousity) detected in MCF10AT, MCF10CA1h and MCF10CA1a cells
chromosome	start	end	Sample ID	length(bps)	heterozygous rate	# markers
chr3	160683	988410	MCF10AT	827728	0.0100503	199
chr9	21458103	21596530	MCF10AT	138428	0	24
chr9	22977088	23513817	MCF10AT	536730	0	93
chr13	56475319	73629846	MCF10AT	17154528	0.0229465	3007
chr17	67993248	68066126	MCF10AT	72879	0	17
chr3	160683	988410	MCF10CA1h	827728	0.0301508	199
chr3	59868985	60125406	MCF10CA1h	256422	0.0408163	147
chr3	116494607	116581707	MCF10CA1h	87101	0	9
chr9	21458103	21596530	MCF10CA1h	138428	0	24
chr9	22977088	23513817	MCF10CA1h	536730	0	93
chr16	81454395	81644218	MCF10CA1h	189824	0.0675676	74
chr16	82297680	82368704	MCF10CA1h	71025	0.0535714	56
chr17	67993248	68066126	MCF10CA1h	72879	0	17
chr20	30603826	31404201	MCF10CA1h	800376	0.0251572	159
chr1	72056794	72272500	MCF10CA1a	215707	0	30
chr1	243775452	243847383	MCF10CA1a	71932	0	18
chr2	121700	37790085	MCF10CA1a	37668386	0.00637689	7684
chr2	37856361	88890887	MCF10CA1a	51034527	0.00543884	9377
chr2	94722526	242663303	MCF10CA1a	147940778	0.00673136	24215
chr3	60566259	60611101	MCF10CA1a	44843	0.0666667	15
chr3	116494607	116581707	MCF10CA1a	87101	0	9
chr4	91912779	92036157	MCF10CA1a	123379	0.04	25
chr6	154462	170747902	MCF10CA1a	170593441	0.00640535	31380
chr9	21458103	21596530	MCF10CA1a	138428	0	24
chr9	22977088	23513817	MCF10CA1a	536730	0	93
chr17	67993248	68066126	MCF10CA1a	72879	0	17
chr21	35257851	35354194	MCF10CA1a	96344	0.0434783	23
