# Supplementary material for: Delineating Genetic Alterations for Tumor Progression in the MCF10A Series of Breast Cancer Cell Lines
Source: PLoS One. 2010 Feb 15;5(2):e9201. doi: 10.1371/journal.pone.0009201 (PMC2821407; doi:10.1371/journal.pone.0009201)
Supplement: Table S3 — This table has the list of genes that are mapped in 10q22.1 CN gain region. (0.03 MB XLS) [file pone.0009201.s006.xls]

## Sheet: Sheet1
Table S3. Genes located in 10q22.1 CN gain region
chr	start	end	gene	description
10	72749038	72793148	SLC29A3	solute carrier family 29 (nucleoside transporters), member 3
10	72826697	73245659	CDH23	cadherin-like 23
10	73246064	73281015	PSAP	prosaposin
10	73394126	73443318	CHST3	carbohydrate (chondroitin 6) sulfotransferase 3
10	73488799	73518773	SPOCK2	sparc/osteonectin, cwcv and kazal-like domains proteoglycan (testican) 2
10	73526284	73645700	ASCC1	activating signal cointegrator 1 complex subunit 1
10	73703683	73705803	DDIT4	DNA-damage-inducible transcript 4
10	73762594	73784875	DNAJB12	DnaJ (Hsp40) homolog, subfamily B, member 12
10	73797104	74055843	CBARA1	calcium binding atopy-related autoantigen 1
10	74121895	74317458	CCDC109A	coiled-coil domain containing 109A
10	74323345	74362793	OIT3	oncoprotein induced transcript 3
10	74364944	74384516	PLA2G12B	phospholipase A2, group XIIB
10	74436981	74526630	P4HA1	prolyl 4-hydroxylase, alpha polypeptide I
10	74540216	74561587	NUDT13	nudix (nucleoside diphosphate linked moiety X)-type motif 13
10	74564289	74597823	ECD	ecdysoneless homolog (Drosophila)
10	74672588	74677031	DNAJC9	DnaJ (Hsp40) homolog, subfamily C, member 9
10	74678607	74682457	MRPS16	mitochondrial ribosomal protein S16
10	74683526	74788618	TTC18	tetratricopeptide repeat domain 18
10	74805210	74843831	ANXA7	annexin A7
