# Supplementary material for: Delineating Genetic Alterations for Tumor Progression in the MCF10A Series of Breast Cancer Cell Lines
Source: PLoS One. 2010 Feb 15;5(2):e9201. doi: 10.1371/journal.pone.0009201 (PMC2821407; doi:10.1371/journal.pone.0009201)
Supplement: Table S6 — Genes display 4-fold difference in expression levels between MCF10AT and MCF10CA1a. The values are log2(MCF10CA1a/MCF10AT). The genes included here have log2ratio >2 or log2ratio <−2. (0.05 MB XLS) [file pone.0009201.s009.xls]

## Sheet: Table_S3
Table S6. Genes display 4-fold difference in expression levels between MCF10AT and MCF10CA1a.
gene	geneId	description	log2ratio
RARRES1	5918	retinoic acid receptor responder (tazarotene induced) 1	5.57888
BST2	684	bone marrow stromal cell antigen 2	5.42256
C3orf57	165679	chromosome 3 open reading frame 57	5.29254
SLC6A14	11254	solute carrier family 6 (amino acid transporter), member 14	4.90072
TMEM45A	55076	transmembrane protein 45A	4.58408
CEACAM6	4680	carcinoembryonic antigen-related cell adhesion molecule 6 (non-specific cross reacting antigen)	4.46626
CEACAM5	1048	carcinoembryonic antigen-related cell adhesion molecule 5	4.40325
CEACAM1	634	carcinoembryonic antigen-related cell adhesion molecule 1 (biliary glycoprotein)	4.3117
PI15	51050	peptidase inhibitor 15	4.27585
LCN2	3934	lipocalin 2	4.18221
AZGP1	563	alpha-2-glycoprotein 1, zinc-binding	4.07977
GABRP	2568	gamma-aminobutyric acid (GABA) A receptor, pi	3.99103
SLC5A1	6523	solute carrier family 5 (sodium/glucose cotransporter), member 1	3.95758
TCN1	6947	transcobalamin I (vitamin B12 binding protein, R binder family)	3.90555
CP	1356	ceruloplasmin (ferroxidase)	3.83346
IGFBP2	3485	insulin-like growth factor binding protein 2, 36kDa	3.71161
PADI2	11240	peptidyl arginine deiminase, type II	3.6499
STC1	6781	stanniocalcin 1	3.60989
MGP	4256	matrix Gla protein	3.55723
SYCP2	10388	synaptonemal complex protein 2	3.52174
SLC15A2	6565	solute carrier family 15 (H+/peptide transporter), member 2	3.42261
C3	718	complement component 3	3.34247
GPR128	84873	G protein-coupled receptor 128	3.3393
TMPRSS4	56649	transmembrane protease, serine 4	3.33329
VTCN1	79679	V-set domain containing T cell activation inhibitor 1	3.32306
PRUNE2	158471	prune homolog 2 (Drosophila)	3.31859
TNFRSF11B	4982	tumor necrosis factor receptor superfamily, member 11b	3.27023
CLDN7	1366	claudin 7	3.26362
ACSS2	55902	acyl-CoA synthetase short-chain family member 2	3.25176
EREG	2069	epiregulin	3.24173
AKR1B10	57016	aldo-keto reductase family 1, member B10 (aldose reductase)	3.22447
PLEKHB1	58473	pleckstrin homology domain containing, family B (evectins) member 1	3.20146
PCDHB9	56127	protocadherin beta 9	3.19714
CALB2	794	calbindin 2	3.12174
PI3	5266	peptidase inhibitor 3, skin-derived	3.11586
ALDOC	230	aldolase C, fructose-bisphosphate	3.09539
PDE1C	5137	phosphodiesterase 1C, calmodulin-dependent 70kDa	3.0842
TRPV4	59341	transient receptor potential cation channel, subfamily V, member 4	3.04123
DEPDC6	64798	DEP domain containing 6	3.02336
CAPS	828	calcyphosine	3.02192
S100P	6286	S100 calcium binding protein P	2.99565
AGR2	10551	anterior gradient homolog 2 (Xenopus laevis)	2.94816
OCLN	4950	occludin	2.92183
PADI3	51702	peptidyl arginine deiminase, type III	2.91979
IL13RA2	3598	interleukin 13 receptor, alpha 2	2.873
KIAA1324	57535	KIAA1324	2.8561
PCDHB14	56122	protocadherin beta 14	2.84986
LIPK	643414	lipase, family member K	2.83822
ISYNA1	51477	inositol-3-phosphate synthase 1	2.83441
INSIG1	3638	insulin induced gene 1	2.8096
ZNF32	7580	zinc finger protein 32	2.8091
MGC45491	221416	chromosome 6 open reading frame 223	2.80627
TC2N	123036	tandem C2 domains, nuclear	2.72722
PECAM1	5175	platelet/endothelial cell adhesion molecule	2.72517
CASP14	23581	caspase 14, apoptosis-related cysteine peptidase	2.70579
SERPINA3	12	serpin peptidase inhibitor, clade A (alpha-1 antiproteinase, antitrypsin), member 3	2.69635
MVD	4597	mevalonate (diphospho) decarboxylase	2.65378
IL17RD	54756	interleukin 17 receptor D	2.64622
PPP1R1B	84152	protein phosphatase 1, regulatory (inhibitor) subunit 1B	2.63556
NAALADL2	254827	N-acetylated alpha-linked acidic dipeptidase-like 2	2.6165
PER3	8863	period homolog 3 (Drosophila)	2.61413
BAG2	9532	BCL2-associated athanogene 2	2.58888
TMTC1	83857	transmembrane and tetratricopeptide repeat containing 1	2.57958
LXN	56925	latexin	2.57654
GRHL1	29841	grainyhead-like 1 (Drosophila)	2.5629
PCDHB10	56126	protocadherin beta 10	2.54929
BSPRY	54836	B-box and SPRY domain containing	2.52452
LOC93432	93432	maltase-glucoamylase-like pseudogene	2.51682
IL8	3576	interleukin 8	2.50175
LIF	3976	leukemia inhibitory factor (cholinergic differentiation factor)	2.50093
LINGO2	158038	leucine rich repeat and Ig domain containing 2	2.48971
RPESP	157869	chromosome 8 open reading frame 84	2.48121
BHLHB3	79365	basic helix-loop-helix family, member e41	2.46885
NPNT	255743	nephronectin	2.45968
LIPH	200879	lipase, member H	2.45647
TM7SF2	7108	transmembrane 7 superfamily member 2	2.45229
CRIP2	1397	cysteine-rich protein 2	2.4277
ZNF558	148156	zinc finger protein 558	2.39849
FBLN1	2192	fibulin 1	2.39256
SPRR1A	6698	small proline-rich protein 1A	2.39149
HMGCS1	3157	3-hydroxy-3-methylglutaryl-Coenzyme A synthase 1 (soluble)	2.38512
PRSS8	5652	protease, serine, 8	2.3542
CYP4F11	57834	cytochrome P450, family 4, subfamily F, polypeptide 11	2.34128
LOXL4	84171	lysyl oxidase-like 4	2.31868
SPDEF	25803	SAM pointed domain containing ets transcription factor	2.29242
TSPAN1	10103	tetraspanin 1	2.28089
UNC5C	8633	unc-5 homolog C (C. elegans)	2.26431
ANKRD6	22881	ankyrin repeat domain 6	2.26326
PCDHB16	57717	protocadherin beta 16	2.26012
SCD	6319	stearoyl-CoA desaturase (delta-9-desaturase)	2.2458
EHF	26298	ets homologous factor	2.24259
GUCY1A3	2982	guanylate cyclase 1, soluble, alpha 3	2.23661
SLPI	6590	secretory leukocyte peptidase inhibitor	2.23445
CYP4Z1	199974	cytochrome P450, family 4, subfamily Z, polypeptide 1	2.232
PLCB1	23236	phospholipase C, beta 1 (phosphoinositide-specific)	2.22226
PCDHB2	56133	protocadherin beta 2	2.21844
ALDH3B2	222	aldehyde dehydrogenase 3 family, member B2	2.21699
PSCA	8000	prostate stem cell antigen	2.1981
TSPAN15	23555	tetraspanin 15	2.19503
HSD17B7	51478	hydroxysteroid (17-beta) dehydrogenase 7	2.1942
PCDHB13	56123	protocadherin beta 13	2.19029
PRLR	5618	prolactin receptor	2.18077
SNTB1	6641	syntrophin, beta 1 (dystrophin-associated protein A1, 59kDa, basic component 1)	2.1765
CHRNB1	1140	cholinergic receptor, nicotinic, beta 1 (muscle)	2.16816
GDF15	9518	growth differentiation factor 15	2.16748
CTSL2	1515	cathepsin L2	2.16714
GPX2	2877	glutathione peroxidase 2 (gastrointestinal)	2.15999
ENPP3	5169	ectonucleotide pyrophosphatase/phosphodiesterase 3	2.14729
FGFBP1	9982	fibroblast growth factor binding protein 1	2.14425
SPARC	6678	secreted protein, acidic, cysteine-rich (osteonectin)	2.13311
POF1B	79983	premature ovarian failure, 1B	2.12276
KLHL13	90293	kelch-like 13 (Drosophila)	2.12237
C10orf58	84293	chromosome 10 open reading frame 58	2.10955
LSS	4047	lanosterol synthase (2,3-oxidosqualene-lanosterol cyclase)	2.10479
RNF182	221687	ring finger protein 182	2.09693
CYB5R2	51700	cytochrome b5 reductase 2	2.09451
DMBT1	1755	deleted in malignant brain tumors 1	2.07599
SLC1A1	6505	solute carrier family 1 (neuronal/epithelial high affinity glutamate transporter, system Xag), member 1	2.05421
HBEGF	1839	heparin-binding EGF-like growth factor	2.02396
HSD17B7P2	158160	hydroxysteroid (17-beta) dehydrogenase 7 pseudogene 2	2.00585
CD180	4064	CD180 molecule	2.00385
SCNN1G	6340	sodium channel, nonvoltage-gated 1, gamma	-2.00399
AOX1	316	aldehyde oxidase 1	-2.01157
MT1X	4501	metallothionein 1X	-2.03291
MT1DP	326343	metallothionein 1D (pseudogene)	-2.03707
COL6A3	1293	collagen, type VI, alpha 3	-2.0413
SLFN11	91607	schlafen family member 11	-2.06138
MT1G	4495	metallothionein 1G	-2.076
CCDC80	151887	coiled-coil domain containing 80	-2.1057
MT2A	4502	metallothionein 2A	-2.12051
HSD17B11	51170	hydroxysteroid (17-beta) dehydrogenase 11	-2.13783
MPP1	4354	membrane protein, palmitoylated 1, 55kDa	-2.13833
MT1JP	4498	metallothionein 1J (pseudogene)	-2.15254
DSEL	92126	dermatan sulfate epimerase-like	-2.16257
KCNJ15	3772	potassium inwardly-rectifying channel, subfamily J, member 15	-2.1727
IL7R	3575	interleukin 7 receptor	-2.17508
IL31RA	133396	interleukin 31 receptor A	-2.1775
TIMP3	7078	TIMP metallopeptidase inhibitor 3	-2.18574
PDGFRL	5157	platelet-derived growth factor receptor-like	-2.18722
FLJ25801	205860	tripartite motif family-like 2	-2.25088
BASP1	10409	brain abundant, membrane attached signal protein 1	-2.30004
CDH2	1000	cadherin 2, type 1, N-cadherin (neuronal)	-2.31517
MMP2	4313	matrix metallopeptidase 2 (gelatinase A, 72kDa gelatinase, 72kDa type IV collagenase)	-2.32108
LTBP1	4052	latent transforming growth factor beta binding protein 1	-2.33428
EVI2B	2124	ecotropic viral integration site 2B	-2.33911
RHOBTB3	22836	Rho-related BTB domain containing 3	-2.36772
GABRA2	2555	gamma-aminobutyric acid (GABA) A receptor, alpha 2	-2.39318
MT1F	4494	metallothionein 1F	-2.41361
SPOCK1	6695	sparc/osteonectin, cwcv and kazal-like domains proteoglycan (testican) 1	-2.45891
EYA1	2138	eyes absent homolog 1 (Drosophila)	-2.47226
GNG11	2791	guanine nucleotide binding protein (G protein), gamma 11	-2.49938
FTL	2512	ferritin, light polypeptide	-2.50625
MT1P3	140851	metallothionein 1 pseudogene 3	-2.53211
IFI44L	10964	interferon-induced protein 44-like	-2.54069
SERPINE1	5054	serpin peptidase inhibitor, clade E (nexin, plasminogen activator inhibitor type 1), member 1	-2.56226
ADD2	119	adducin 2 (beta)	-2.6082
AXL	558	AXL receptor tyrosine kinase	-2.63852
MCF2	4168	MCF.2 cell line derived transforming sequence	-2.66385
MMP13	4322	matrix metallopeptidase 13 (collagenase 3)	-2.68865
TBX18	9096	T-box 18	-2.72675
PRR16	51334	proline rich 16	-2.74423
SULT1E1	6783	sulfotransferase family 1E, estrogen-preferring, member 1	-2.74645
CDH13	1012	cadherin 13, H-cadherin (heart)	-2.75179
CHN1	1123	chimerin (chimaerin) 1	-2.76729
SRGN	5552	serglycin	-2.85973
PTHLH	5744	parathyroid hormone-like hormone	-2.87851
GDA	9615	guanine deaminase	-2.87883
SERPINB13	5275	serpin peptidase inhibitor, clade B (ovalbumin), member 13	-3.00349
HIST1H1D	3007	histone cluster 1, H1d	-3.05068
CFH	3075	complement factor H	-3.05388
ROS1	6098	c-ros oncogene 1 , receptor tyrosine kinase	-3.34085
DCN	1634	decorin	-3.41955
TFPI	7035	tissue factor pathway inhibitor (lipoprotein-associated coagulation inhibitor)	-3.44025
CDA	978	cytidine deaminase	-3.57409
HIST1H3A	8350	histone cluster 1, H3a	-3.64853
FAP	2191	fibroblast activation protein, alpha	-3.81439
IL20RB	53833	interleukin 20 receptor beta	-3.85645
KLHL4	56062	kelch-like 4 (Drosophila)	-3.86046
KRT81	3887	keratin 81	-3.89427
MT1E	4493	metallothionein 1E	-3.89539
POSTN	10631	periostin, osteoblast specific factor	-4.02378
TGFBI	7045	transforming growth factor, beta-induced, 68kDa	-4.28195
HIST1H1B	3009	histone cluster 1, H1b	-4.34764
FN1	2335	fibronectin 1	-4.3583
EMP3	2014	epithelial membrane protein 3	-4.65868
PLAC8	51316	placenta-specific 8	-4.73364
ACAT2	39	acetyl-Coenzyme A acetyltransferase 2	-5.27376
