# Supplementary material for: Delineating Genetic Alterations for Tumor Progression in the MCF10A Series of Breast Cancer Cell Lines
Source: PLoS One. 2010 Feb 15;5(2):e9201. doi: 10.1371/journal.pone.0009201 (PMC2821407; doi:10.1371/journal.pone.0009201)
Supplement: Table S8 — This table has the primer sequences used in PCR experiments and mutation analyses for the TP53, PIK3CA, AKT1, HRAS, and BRAF genes. (0.03 MB XLS) [file pone.0009201.s011.xls]

## Sheet: Sheet1
Table S8. Primers and sequences.
oligo	sequence
AKT1.exon3.intron_f	GAGGGTCTGACGGGTAGAGTGTG
AKT1.exon3.intron_r	AAAGAGGGCTCCAGCCAACC
BRAF.exon11.intron_f	CATAAGGTTTTCTTTTTCTGTTTGGC
BRAF.exon11.intron_r	CAAAATAAAAGTTGTTAAACATATCCT
BRAF.exon15.intron_f	ATGCTTGCTCTGATAGGAAAATGAGA
BRAF.exon15.intron_r	TCTAGTAACTCAGCAGCATCTCAGGG
HRAS_exon2.intron_f	GTTTGCCCTTCAGATGGCCC
HRAS_exon2.intron_r	AGCCCTATCCTGGCTGTGTCCT
HRAS_exon3.intron_f	GGAGAGGCTGGCTGTGTGAACT
HRAS_exon3.intron_r	CACCTGTGCGGCGTGGGCTC
PIK3CA.2.exon10.intron_f	TCCAGAGGGGAAAAATATGACAAAGA
PIK3CA.2.exon10.intron_r	ATGCTGAGATCAGCCAAATTCAGTTA
PIK3CA.2.exon21.intron_f	TATCTAGCTATTCGACAGCATGCCAA
PIK3CA.2.exon21.intron_r	GTGGAATCCAGAGTGAGCTTTCATTT
TP53.exon4.intron_f2	CCTGGTCCTCTGACTGCTCTTTTCACCCA
TP53.exon4.intron_r2	GGCCAGGCATTGAAGTCTCAT
TP53.exon5.intron_f	CGTCTTCCAGTTGCTTTATCTGTTCA
TP53.exon5.intron_r	AAGAGCAATCAGTGAGGAATCAGAGG
TP53.exon6.intron_f	GGAGAGACGACAGGGCTGGTT
TP53.exon6.intron_r	CCACTGACAACCACCCTTAACCC
TP53.exon7.intron_f	CTTGCCACAGGTCTCCCCAAG
TP53.exon7.intron_r	GTCAGAGGCAAGCAGAGGCTG
TP53.exon8.intron_f	AGGTAGGACCTGATTTCCTTACTGCC
TP53.exon8.intron_r	AAGTGAATCTGAGGCATAACTGCACC
RUNX1_TAclone_f	AGCCTGGCAGTGTCAGAAGT
RUNX1_TAclone_r	CAATGGATCCCAGGTATTGG
RUNX1-forward (Taqman qPCR)	GATTAGCTGAAGATCTCTGAAACGCT
RUNX1-reverse (Taqman qPCR)	GTACTTGTCATGTTCTCTGTTCTCTCA
RUNX1-FAM-MGB (Taqman qPCR)	CAGTGCAGAAAATTC
RUNX1_variant2_f (SYBR qPCR)	GCCGCCAGGCACTTCTTT
RUNX1_variant2_r (SYBR qPCR)	AGGAGAAGCAGCAGAGGTTGAC
This table has the primer sequences used in the experiments.
